# Supplementary material for: 2-(4-Nitro­benzyl­idene)malononitrile
Source: Acta Crystallogr Sect E Struct Rep Online. 2012 Mar 3;68(Pt 4):o957. doi: 10.1107/S1600536812008896 (PMC3343936; doi:10.1107/S1600536812008896)
Supplement: Supplementary file 2 [file e-68-0o957-Isup2.hkl]

# 
# h,k,l, Fc-squared, Fo-squared, sigma(Fo-squared) and status flag 
# 
data_I
_shelx_title ' no2dicn in Pna2(1)' 
_shelx_refln_list_code          4 
_shelx_F_calc_maximum       99.02 
_exptl_crystal_F_000       408.00 
_reflns_d_resolution_high  0.8121 
 
loop_ 
 _symmetry_equiv_pos_as_xyz 
 'x, y, z' 
 '-x, -y, z+1/2' 
 'x+1/2, -y+1/2, z' 
 '-x+1/2, y+1/2, z+1/2' 
 
_cell_length_a    19.5557 
_cell_length_b     3.8732 
_cell_length_c    11.9823 
_cell_angle_alpha  90.000 
_cell_angle_beta   90.000 
_cell_angle_gamma  90.000 
 
_shelx_F_squared_multiplier     1.000 
 
loop_ 
 _refln_index_h 
 _refln_index_k 
 _refln_index_l 
 _refln_F_squared_calc 
 _refln_F_squared_meas 
 _refln_F_squared_sigma 
 _refln_observed_status 
   0   0 -14       91.91       94.77      2.73 o 
   2   0 -14       14.84       19.52      1.49 o 
   4   0 -14       16.51       19.82      1.42 o 
   6   0 -14        9.01        9.78      0.75 o 
   1   1 -14       19.22       19.05      0.70 o 
   2   1 -14        6.76        5.78      1.22 o 
   3   1 -14        7.96        7.92      0.67 o 
   4   1 -14       20.85       21.19      0.86 o 
   5   1 -14       20.59       23.41      0.87 o 
   2   0 -13       20.01       19.13      1.22 o 
   4   0 -13        6.67        4.68      1.34 o 
   6   0 -13       29.63       29.85      1.91 o 
   8   0 -13       25.87       28.81      2.07 o 
  10   0 -13        2.67        2.06      0.70 o 
   0   1 -13       19.35       19.36      1.11 o 
   1   1 -13       32.59       36.54      1.40 o 
   2   1 -13        8.22        8.84      0.89 o 
   3   1 -13        5.58        4.55      1.12 o 
   4   1 -13        3.46        4.56      0.67 o 
   5   1 -13        5.83        5.87      0.67 o 
   6   1 -13        2.89        2.87      0.59 o 
   7   1 -13        4.76        4.46      0.57 o 
   8   1 -13       10.93       11.16      0.62 o 
   9   1 -13       53.18       57.41      2.97 o 
  10   1 -13       14.70       17.63      1.07 o 
   0   0 -12       24.13       26.34      2.08 o 
   2   0 -12      161.03      155.17      3.10 o 
   4   0 -12       39.11       38.93      1.66 o 
   6   0 -12       25.27       25.56      2.06 o 
   8   0 -12       85.06       83.26      3.00 o 
  10   0 -12       59.65       60.06      2.25 o 
  12   0 -12      129.38      153.75      2.76 o 
   1   1 -12       10.65       12.15      0.77 o 
   2   1 -12       27.36       29.54      1.25 o 
   3   1 -12       30.33       27.38      1.43 o 
   4   1 -12        7.22        6.77      1.37 o 
   5   1 -12        8.89        7.84      1.27 o 
   6   1 -12       21.94       20.18      1.29 o 
   7   1 -12        3.76        4.18      0.82 o 
   8   1 -12        3.08        2.67      0.77 o 
   9   1 -12        6.88        6.50      1.38 o 
  10   1 -12       22.22       24.23      1.70 o 
  11   1 -12       10.95        8.28      1.23 o 
  12   1 -12        4.36        4.43      0.92 o 
   3   2 -12       11.73       12.83      1.37 o 
   4   2 -12       12.08       14.88      1.40 o 
   5   2 -12       22.01       20.36      3.52 o 
   6   2 -12        4.96        4.10      1.04 o 
   7   2 -12        4.41        4.57      1.04 o 
   8   2 -12       30.29       33.75      1.54 o 
   9   2 -12       25.92       29.69      1.39 o 
   2   0 -11       15.38       13.66      1.51 o 
   4   0 -11       95.25       88.80      3.30 o 
   6   0 -11      326.78      309.45      5.73 o 
  10   0 -11        9.43        7.63      1.40 o 
   0   1 -11       87.16       89.90      2.37 o 
   1   1 -11       13.78       13.41      0.95 o 
   2   1 -11        1.83        1.54      0.89 o 
   3   1 -11      106.42      101.97      2.60 o 
   4   1 -11       10.34        7.61      1.07 o 
   5   1 -11       34.51       32.46      2.18 o 
   6   1 -11       25.58       25.27      1.94 o 
   7   1 -11       18.77       20.85      1.73 o 
   8   1 -11       19.72       22.11      1.32 o 
   9   1 -11       35.11       42.21      2.55 o 
  10   1 -11       41.00       46.22      2.51 o 
  11   1 -11        7.25       10.17      1.60 o 
  12   1 -11       18.13       20.88      1.65 o 
  13   1 -11        3.11        3.27      1.05 o 
  14   1 -11        6.57        7.26      0.94 o 
   1   2 -11       34.13       39.22      1.51 o 
   2   2 -11        4.41        4.50      0.81 o 
   3   2 -11       18.57       17.52      1.21 o 
   4   2 -11       49.39       55.56      7.04 o 
   5   2 -11       17.70       19.72      2.61 o 
   6   2 -11       39.06       39.23      1.51 o 
   7   2 -11        4.73        4.69      1.37 o 
   8   2 -11       38.72       43.45      2.14 o 
   9   2 -11       10.97       13.03      1.44 o 
  10   2 -11        9.25       10.00      1.29 o 
  11   2 -11        7.95        6.87      1.11 o 
  12   2 -11       18.29       20.04      1.22 o 
   0   3 -11       26.51       34.48      1.68 o 
   1   3 -11        5.39        5.53      0.76 o 
   2   3 -11       26.39       30.74      1.14 o 
   3   3 -11       16.07       16.24      0.90 o 
   4   3 -11        8.96        8.51      1.03 o 
   0   0 -10       67.63       66.02      2.90 o 
   2   0 -10      162.79      156.58      4.17 o 
   4   0 -10       53.55       49.75      2.45 o 
   6   0 -10       64.56       62.61      2.71 o 
   1   1 -10       38.96       37.17      1.61 o 
   2   1 -10       10.83       11.92      1.94 o 
   3   1 -10       45.14       46.13      1.81 o 
   4   1 -10      169.39      161.65      4.52 o 
   5   1 -10      279.38      263.78      3.96 o 
   6   1 -10      298.65      297.98      5.68 o 
   7   1 -10       65.36       65.64      2.77 o 
   8   1 -10      138.42      146.39      2.87 o 
   9   1 -10      195.20      207.99      5.02 o 
  10   1 -10      115.57      118.03      3.88 o 
  11   1 -10       36.57       35.23      2.38 o 
  12   1 -10       13.92       16.22      1.76 o 
  13   1 -10       15.15       17.50      1.73 o 
  14   1 -10       27.76       31.65      1.74 o 
  15   1 -10        7.19        8.03      1.03 o 
   0   2 -10        2.44        2.50      1.34 o 
   1   2 -10        9.26        8.68      1.09 o 
   2   2 -10        8.69        9.24      1.06 o 
   3   2 -10       29.33       30.51      1.27 o 
   4   2 -10       18.36       16.49      1.07 o 
   5   2 -10       66.65       74.42      1.79 o 
   6   2 -10       41.87       43.95      1.48 o 
   7   2 -10        9.98       12.51      1.00 o 
   8   2 -10        6.92        6.55      0.86 o 
   9   2 -10        6.69        6.35      1.05 o 
  10   2 -10        3.73        3.63      1.40 o 
  11   2 -10       10.57       13.43      1.59 o 
  12   2 -10        4.06        2.65      1.18 o 
  13   2 -10        2.46        2.36      1.01 o 
  14   2 -10        4.33        5.77      0.90 o 
   1   3 -10       37.27       39.40      3.64 o 
   2   3 -10       13.06       17.93      2.09 o 
   3   3 -10       13.36       14.35      1.12 o 
   4   3 -10        7.77        8.55      0.98 o 
   5   3 -10        9.05       10.58      0.99 o 
   6   3 -10       48.97       52.50      1.51 o 
   7   3 -10       13.99       15.51      1.35 o 
   8   3 -10       10.60       11.11      1.18 o 
   2   0  -9       94.29       84.74      2.07 o 
   4   0  -9       53.81       52.34      2.51 o 
   6   0  -9      745.78      707.82      5.94 o 
   0   1  -9       19.64       16.79      1.45 o 
   1   1  -9       25.13       21.98      0.83 o 
   2   1  -9      109.52      111.12      1.80 o 
   3   1  -9       54.80       54.73      1.52 o 
   4   1  -9       14.42       16.16      1.05 o 
   5   1  -9       70.24       70.46      2.04 o 
   6   1  -9       72.13       77.26      2.92 o 
   7   1  -9       56.42       53.72      1.79 o 
   8   1  -9       81.26       84.46      3.24 o 
   9   1  -9       79.39       71.37      3.20 o 
  10   1  -9       21.26       22.51      2.13 o 
  11   1  -9      167.96      175.92      4.62 o 
  12   1  -9       10.16       17.19      1.88 o 
  13   1  -9       23.81       22.94      2.00 o 
  14   1  -9       12.11       10.85      1.52 o 
  15   1  -9        4.74        3.74      1.18 o 
   1   2  -9        8.62        6.37      1.12 o 
   2   2  -9      164.74      164.26      3.56 o 
   3   2  -9      225.87      233.84      3.25 o 
   4   2  -9       96.70      103.45      2.98 o 
   5   2  -9       75.38       83.53      1.95 o 
   6   2  -9       56.89       57.90      1.72 o 
   7   2  -9        1.09        0.55      0.87 o 
   8   2  -9       34.93       37.30      1.44 o 
   9   2  -9       17.44       17.87      1.14 o 
  10   2  -9       31.65       36.25      1.68 o 
  11   2  -9       35.13       38.17      1.64 o 
  12   2  -9       31.62       35.89      1.52 o 
  13   2  -9       12.39       14.62      1.55 o 
  14   2  -9        8.90        8.97      0.91 o 
  15   2  -9       25.46       30.20      1.54 o 
   0   3  -9       21.24       25.01      2.15 o 
   1   3  -9       15.87       13.93      1.71 o 
   2   3  -9       10.45        9.63      1.22 o 
   3   3  -9       46.86       48.88      1.85 o 
   4   3  -9       23.52       22.10      1.44 o 
   5   3  -9        4.17        3.22      1.00 o 
   6   3  -9        2.83        1.65      1.10 o 
   7   3  -9       25.30       24.49      1.00 o 
   8   3  -9        2.07        2.63      1.02 o 
   9   3  -9        2.47        2.01      0.73 o 
  10   3  -9        3.99        3.58      0.67 o 
  11   3  -9        2.14        1.20      0.59 o 
   0   0  -8     1051.63     1081.70      9.19 o 
   2   0  -8        3.47        3.87      0.77 o 
   4   0  -8      203.22      210.69      3.01 o 
   6   0  -8       84.89       84.03      2.11 o 
   8   0  -8      168.24      164.78      3.04 o 
   1   1  -8       13.77       10.83      1.07 o 
   2   1  -8       70.26       65.25      1.62 o 
   3   1  -8       25.29       25.64      1.40 o 
   4   1  -8      111.31      103.86      4.20 o 
   5   1  -8      153.97      145.15      4.05 o 
   6   1  -8       80.32       72.82      5.35 o 
   7   1  -8      121.84      118.48      1.90 o 
   8   1  -8      222.10      213.35      6.53 o 
   9   1  -8       42.97       42.73      1.51 o 
  10   1  -8      114.44      111.15      3.96 o 
  11   1  -8       40.70       40.40      3.44 o 
  12   1  -8       71.67       77.08      3.19 o 
  13   1  -8       35.58       35.68      2.33 o 
  14   1  -8       28.31       32.87      2.21 o 
  15   1  -8        3.85        6.59      1.35 o 
  16   1  -8        3.14        3.08      1.25 o 
   0   2  -8       60.23       60.15      2.83 o 
   1   2  -8       41.23       32.99      2.45 o 
   2   2  -8       51.85       49.46      2.27 o 
   3   2  -8       55.11       58.60      1.60 o 
   4   2  -8      225.99      226.14      3.40 o 
   5   2  -8       34.67       36.43      1.48 o 
   6   2  -8       73.45       74.76      3.71 o 
   7   2  -8       48.71       53.09      2.11 o 
   8   2  -8       76.88       77.68      1.97 o 
   9   2  -8      125.69      129.57      2.42 o 
  10   2  -8       11.61       10.45      1.07 o 
  11   2  -8       45.56       43.57      2.28 o 
  12   2  -8        3.51        2.26      1.06 o 
  13   2  -8       14.34       13.51      1.24 o 
  14   2  -8       13.24       11.32      1.55 o 
  15   2  -8       13.25       12.11      1.45 o 
  16   2  -8        3.02        3.01      1.05 o 
  17   2  -8        1.35        2.16      0.79 o 
   1   3  -8       59.32       63.68      2.14 o 
   2   3  -8       34.53       39.91      1.85 o 
   3   3  -8       17.02       14.52      1.39 o 
   4   3  -8       23.12       29.52      1.67 o 
   5   3  -8        2.79        2.34      1.10 o 
   6   3  -8       21.58       22.43      1.86 o 
   7   3  -8       12.88       12.92      0.98 o 
   8   3  -8       10.52       12.39      0.92 o 
   9   3  -8        2.92        2.69      0.88 o 
  10   3  -8        0.01       -0.53      0.78 o 
  11   3  -8        4.18        4.39      0.82 o 
  12   3  -8        1.32        2.35      0.69 o 
  13   3  -8        2.04        2.24      0.58 o 
   2   0  -7      351.19      396.60      3.55 o 
   4   0  -7       71.69       62.54      2.68 o 
   6   0  -7       82.64       80.03      1.94 o 
   8   0  -7       41.10       41.58      2.35 o 
  10   0  -7     1007.34      956.45     10.23 o 
   1   1  -7       77.22       81.41      2.08 o 
   2   1  -7      544.63      566.14      4.11 o 
   3   1  -7       28.79       31.00      1.74 o 
   4   1  -7       14.31       12.52      1.12 o 
   5   1  -7      303.53      303.52      5.26 o 
   6   1  -7      132.98      135.51      2.73 o 
   7   1  -7       66.43       59.62      3.63 o 
   8   1  -7      124.06      119.19      5.72 o 
   9   1  -7       60.46       64.85      4.16 o 
  10   1  -7       46.99       44.13      1.87 o 
  11   1  -7       61.70       58.61      3.53 o 
  12   1  -7       20.16       21.46      1.43 o 
  13   1  -7      125.25      126.21      3.80 o 
  14   1  -7      138.78      133.91      3.88 o 
  15   1  -7       77.34       80.05      2.92 o 
  16   1  -7        0.86        0.39      1.40 o 
   1   2  -7       30.63       31.08      1.24 o 
   2   2  -7      123.47      118.95      2.19 o 
   3   2  -7       32.75       34.80      1.11 o 
   4   2  -7       42.04       37.87      1.09 o 
   5   2  -7      116.40      108.36      1.78 o 
   6   2  -7       89.27       91.29      2.45 o 
   7   2  -7        2.40        3.10      1.47 o 
   8   2  -7        9.21        8.30      1.10 o 
   9   2  -7        5.21        5.18      0.94 o 
  10   2  -7       18.59       16.99      1.15 o 
  11   2  -7        6.39        3.69      1.12 o 
  12   2  -7       37.55       34.48      2.61 o 
  13   2  -7       97.09       99.13      2.45 o 
  14   2  -7       67.86       71.73      2.63 o 
  15   2  -7        2.46        2.61      1.06 o 
  16   2  -7        2.99        2.41      0.78 o 
  17   2  -7        7.73        8.43      1.55 o 
  18   2  -7        0.10       -0.73      0.85 o 
   0   3  -7       62.59       70.05      3.29 o 
   1   3  -7      214.96      224.98      3.73 o 
   2   3  -7       61.04       69.79      3.91 o 
   3   3  -7        5.18        3.39      1.21 o 
   4   3  -7       33.59       33.37      2.30 o 
   5   3  -7       16.63       16.60      1.41 o 
   6   3  -7        0.17       -0.24      1.03 o 
   7   3  -7       27.10       26.60      1.25 o 
   8   3  -7        5.10        3.88      0.84 o 
   9   3  -7       43.36       41.28      1.86 o 
  10   3  -7       12.41       13.53      1.22 o 
  11   3  -7       10.67       10.75      1.07 o 
  12   3  -7       28.74       28.70      1.31 o 
  13   3  -7        2.76        4.24      0.79 o 
  14   3  -7        5.61        6.33      0.73 o 
   1   4  -7       16.80       17.55      0.94 o 
   2   4  -7        9.69        8.29      0.76 o 
   3   4  -7        8.20        8.12      1.07 o 
   4   4  -7        5.03        3.28      0.67 o 
   5   4  -7        0.54        0.23      0.89 o 
   0   0  -6      640.24      689.93      5.86 o 
   2   0  -6      288.14      318.38      2.38 o 
   4   0  -6      147.39      143.15      3.12 o 
   6   0  -6        8.28        6.45      1.16 o 
   8   0  -6       70.74       60.69      2.52 o 
  10   0  -6      155.47      160.59      2.90 o 
  12   0  -6       33.83       31.84      1.30 o 
  14   0  -6      107.12      105.14      3.72 o 
   1   1  -6      451.28      443.79      4.13 o 
   2   1  -6       13.41       13.20      1.09 o 
   3   1  -6      121.67      138.18      2.00 o 
   4   1  -6      147.87      156.41      1.97 o 
   5   1  -6       88.11       89.00      1.84 o 
   6   1  -6       48.92       50.16      1.25 o 
   7   1  -6      149.15      156.44      3.06 o 
   8   1  -6       54.12       56.14      2.48 o 
   9   1  -6       33.46       33.54      1.17 o 
  10   1  -6       48.96       48.36      4.93 o 
  11   1  -6      185.93      177.80      3.85 o 
  12   1  -6      148.13      148.44      4.37 o 
  13   1  -6      115.63      123.30      2.57 o 
  14   1  -6       22.48       22.79      1.90 o 
  15   1  -6        1.77        2.30      1.59 o 
   0   2  -6      225.82      215.34      4.76 o 
   1   2  -6       32.18       26.85      1.49 o 
   2   2  -6       14.55       13.70      0.97 o 
   3   2  -6       81.67       86.53      2.17 o 
   4   2  -6       74.25       78.21      2.10 o 
   5   2  -6       75.90       72.31      2.07 o 
   6   2  -6       43.57       38.95      2.30 o 
   7   2  -6       18.13       19.39      0.81 o 
   8   2  -6        1.91        2.27      0.88 o 
   9   2  -6        4.61        2.92      0.89 o 
  10   2  -6        7.11        5.99      0.88 o 
  11   2  -6      108.35      100.85      2.14 o 
  12   2  -6       58.79       54.00      2.02 o 
  13   2  -6       21.54       23.73      1.51 o 
  14   2  -6       21.42       22.05      2.08 o 
  15   2  -6       11.96       10.77      1.16 o 
  16   2  -6       17.40       17.86      1.20 o 
  17   2  -6        2.44        1.67      0.69 o 
  18   2  -6        3.37        3.42      0.65 o 
   1   3  -6       18.05       16.82      1.35 o 
   2   3  -6       12.92       13.87      1.27 o 
   3   3  -6       15.67       15.37      1.29 o 
   4   3  -6       28.40       29.60      2.43 o 
   5   3  -6       20.83       18.47      1.43 o 
   6   3  -6        8.43       10.97      0.98 o 
   7   3  -6       10.43       10.91      0.98 o 
   8   3  -6        1.25        1.41      1.13 o 
   9   3  -6       13.05       11.34      0.97 o 
  10   3  -6       19.84       18.53      1.39 o 
  11   3  -6        5.16        4.77      0.99 o 
  12   3  -6        5.46        5.53      1.04 o 
  13   3  -6        5.76        4.97      0.90 o 
  14   3  -6       17.15       14.66      0.98 o 
  15   3  -6       16.30       15.99      1.24 o 
   0   4  -6      141.81      165.17      3.41 o 
   1   4  -6       14.71       17.22      1.85 o 
   2   4  -6       25.06       27.52      1.15 o 
   3   4  -6        3.46        4.48      0.77 o 
   4   4  -6        2.06        2.99      1.01 o 
   5   4  -6        2.67        2.38      0.97 o 
   6   4  -6        0.20        0.26      0.96 o 
   7   4  -6       13.18       13.88      1.12 o 
   2   0  -5     2250.06     2243.80      6.93 o 
   4   0  -5      757.54      787.89      6.37 o 
   6   0  -5       85.80       90.42      2.54 o 
   8   0  -5      601.01      626.14      6.80 o 
  10   0  -5      381.07      381.14      4.19 o 
  12   0  -5      166.50      159.64      3.02 o 
  14   0  -5       74.02       71.85      3.00 o 
  16   0  -5       53.84       51.12      2.74 o 
  18   0  -5       11.95       10.71      1.86 o 
   1   1  -5      177.22      183.62      3.97 o 
   2   1  -5      303.59      320.11      3.92 o 
   3   1  -5       99.97       96.34      1.66 o 
   4   1  -5      118.91      133.60      1.45 o 
   5   1  -5       18.39       21.94      0.81 o 
   6   1  -5        9.00       10.40      0.90 o 
   7   1  -5      766.01      779.14     11.95 o 
   8   1  -5       98.46      105.40      1.87 o 
   9   1  -5       81.57       88.31      3.02 o 
  10   1  -5       43.63       44.35      1.26 o 
  11   1  -5       79.37       79.70      2.06 o 
  12   1  -5       16.60       15.52      1.19 o 
  13   1  -5      204.57      185.13      4.13 o 
  14   1  -5       80.45       78.76      1.75 o 
  15   1  -5        5.52        5.43      0.90 o 
  16   1  -5       44.03       41.74      1.70 o 
  17   1  -5       14.84       16.10      1.27 o 
   1   2  -5       43.01       43.37      1.62 o 
   2   2  -5      242.70      230.28      3.52 o 
   3   2  -5      131.90      130.33      1.97 o 
   4   2  -5       52.13       47.44      1.68 o 
   5   2  -5       37.27       36.53      1.52 o 
   6   2  -5       21.39       18.25      1.19 o 
   7   2  -5       64.17       65.84      2.03 o 
   8   2  -5        2.54        3.98      0.98 o 
   9   2  -5        4.18        5.60      0.72 o 
  10   2  -5       13.66       13.96      0.99 o 
  11   2  -5       18.13       17.10      1.06 o 
  12   2  -5       48.31       46.79      1.86 o 
  13   2  -5       70.94       68.44      2.16 o 
  14   2  -5       36.65       37.11      2.29 o 
  15   2  -5       37.25       42.84      3.16 o 
  16   2  -5       36.42       35.56      1.52 o 
  17   2  -5       29.12       30.80      1.34 o 
  18   2  -5       40.46       44.59      1.93 o 
  19   2  -5        3.74        4.44      0.67 o 
   0   3  -5       69.51       63.88      4.34 o 
   1   3  -5       41.97       47.84      1.31 o 
   2   3  -5       39.44       40.08      1.73 o 
   3   3  -5      111.46      114.25      8.18 o 
   4   3  -5        8.19        9.30      0.90 o 
   5   3  -5        4.47        6.13      1.05 o 
   6   3  -5        4.73        5.27      1.04 o 
   7   3  -5        8.96        9.32      0.93 o 
   8   3  -5       27.31       27.64      1.80 o 
   9   3  -5       61.52       63.77      1.67 o 
  10   3  -5        7.36        7.08      1.08 o 
  11   3  -5        4.09        2.90      1.18 o 
  12   3  -5        7.36        7.68      1.37 o 
  13   3  -5        6.04        5.23      0.99 o 
  14   3  -5        0.77        1.18      0.85 o 
  15   3  -5        7.44        8.07      0.87 o 
  16   3  -5        5.73        6.49      0.71 o 
   2   4  -5       15.31       15.14      1.33 o 
   3   4  -5       14.27       14.89      1.32 o 
   4   4  -5       23.15       26.33      1.56 o 
   5   4  -5        2.11        2.20      1.06 o 
   6   4  -5        6.81        6.43      1.09 o 
   7   4  -5        6.21        5.54      1.05 o 
   8   4  -5       33.02       31.59      1.46 o 
   2   0  -4      762.32      752.35      3.54 o 
   4   0  -4      893.81      939.69      8.88 o 
   6   0  -4       60.62       62.70      1.00 o 
   8   0  -4      547.05      565.70      4.32 o 
  10   0  -4       93.27      105.31      2.20 o 
  12   0  -4      107.95      102.85      5.47 o 
  14   0  -4       10.06       10.88      1.61 o 
  16   0  -4       32.55       29.34      2.14 o 
  18   0  -4      263.28      275.15      5.48 o 
  20   0  -4      115.81      123.70      3.49 o 
   1   1  -4      140.59      156.78      1.99 o 
   2   1  -4       87.66       90.64      2.72 o 
   3   1  -4      222.67      227.17      1.81 o 
   4   1  -4       14.18       13.47      0.63 o 
   5   1  -4      725.89      722.53      5.64 o 
   6   1  -4      275.46      313.21      2.01 o 
   7   1  -4      172.55      179.91      2.03 o 
   8   1  -4       54.27       57.75      1.10 o 
   9   1  -4       81.38       78.35      1.16 o 
  10   1  -4      170.27      181.88      1.97 o 
  11   1  -4       27.04       25.75      0.87 o 
  12   1  -4       38.65       37.62      1.34 o 
  13   1  -4        2.52        3.38      0.73 o 
  14   1  -4        2.58        0.75      1.00 o 
  15   1  -4        5.24        4.17      1.13 o 
  16   1  -4       26.50       23.60      1.39 o 
  17   1  -4       36.50       32.93      2.41 o 
  18   1  -4        6.36        6.18      1.01 o 
  19   1  -4        1.60       -0.01      0.88 o 
   0   2  -4      295.82      283.62      4.68 o 
   1   2  -4       81.39       77.87      2.64 o 
   2   2  -4       59.06       52.02      2.04 o 
   3   2  -4       29.46       25.37      1.23 o 
   4   2  -4       24.16       26.07      1.63 o 
   5   2  -4      614.93      647.22      5.25 o 
   6   2  -4      212.75      241.53      5.16 o 
   7   2  -4        2.21        4.40      1.04 o 
   8   2  -4        6.03        5.45      0.95 o 
   9   2  -4        9.77       12.00      1.17 o 
  10   2  -4       43.36       38.93      1.05 o 
  11   2  -4       29.25       26.73      1.42 o 
  12   2  -4        7.49        5.84      0.88 o 
  13   2  -4        8.65       10.17      1.24 o 
  14   2  -4       17.68       16.37      2.43 o 
  15   2  -4        8.07       10.21      1.13 o 
  16   2  -4       42.01       47.30      2.54 o 
  17   2  -4        6.84        8.57      1.02 o 
  18   2  -4        0.34       -0.13      0.75 o 
  19   2  -4        0.73        1.13      1.08 o 
  20   2  -4       26.62       29.51      1.31 o 
   1   3  -4       36.11       35.15      1.14 o 
   2   3  -4       61.06       60.56      1.63 o 
   3   3  -4       34.08       32.06      1.43 o 
   4   3  -4        1.68        2.35      0.88 o 
   5   3  -4        6.02        5.17      1.55 o 
   6   3  -4      105.32      104.01      2.41 o 
   7   3  -4       57.01       50.79      2.88 o 
   8   3  -4        1.10        2.06      0.85 o 
   9   3  -4      121.94      119.63      4.12 o 
  10   3  -4       33.67       32.43      1.93 o 
  11   3  -4        8.16        8.89      0.89 o 
  12   3  -4       13.43       12.83      1.18 o 
  13   3  -4        7.99        6.97      1.03 o 
  14   3  -4       11.11        9.81      1.58 o 
  15   3  -4        2.57        2.87      0.84 o 
  16   3  -4       27.92       30.25      1.47 o 
  17   3  -4       17.26       22.90      1.28 o 
   2   0  -3     1453.84     1448.58     10.37 o 
   4   0  -3      550.76      530.30      2.16 o 
   6   0  -3      757.55      733.26      6.94 o 
   8   0  -3     2239.46     2332.66     11.45 o 
  10   0  -3      649.12      630.52      6.68 o 
  12   0  -3        3.79        2.61      0.79 o 
  14   0  -3      154.08      144.97      2.89 o 
  16   0  -3       20.34       20.49      1.86 o 
  18   0  -3      377.57      392.30      6.48 o 
  20   0  -3        3.81        3.44      1.49 o 
  22   0  -3        3.85        4.24      1.16 o 
   0   1  -3      178.24      183.30      2.30 o 
   1   1  -3     1405.48     1385.88      3.22 o 
   2   1  -3       90.68       96.60      0.88 o 
   3   1  -3      279.20      287.95      1.25 o 
   4   1  -3      501.95      511.28      3.64 o 
   5   1  -3      214.22      227.23      2.06 o 
   6   1  -3      316.31      333.02      1.88 o 
   7   1  -3      886.98      943.30      3.28 o 
   8   1  -3       23.27       24.17      0.68 o 
   9   1  -3       61.61       64.87      1.03 o 
  10   1  -3       94.17       86.86      1.55 o 
  11   1  -3       75.60       78.16      1.88 o 
  12   1  -3       16.42       14.33      0.66 o 
  13   1  -3        5.18        5.18      0.69 o 
  14   1  -3       11.03       10.96      0.79 o 
  15   1  -3      148.92      150.71      5.01 o 
  16   1  -3       37.30       35.10      1.55 o 
  17   1  -3       18.28       20.36      1.30 o 
  18   1  -3       45.60       46.64      1.69 o 
  19   1  -3       39.16       39.91      1.53 o 
  20   1  -3       39.72       38.55      1.40 o 
  21   1  -3       21.46       22.30      1.08 o 
   1   2  -3       17.71       20.40      0.81 o 
   2   2  -3       21.98       20.89      0.73 o 
   3   2  -3       67.97       67.62      1.42 o 
   4   2  -3     1120.54     1180.67      5.19 o 
   5   2  -3      806.34      816.94      3.82 o 
   6   2  -3      306.56      308.50      4.93 o 
   7   2  -3       65.88       72.75      1.62 o 
   8   2  -3       56.82       58.06      1.50 o 
   9   2  -3        2.63        2.76      0.95 o 
  10   2  -3      151.38      155.47      7.38 o 
  11   2  -3       26.57       23.80      0.86 o 
  12   2  -3       28.59       29.95      1.16 o 
  13   2  -3       40.72       40.75      1.40 o 
  14   2  -3       64.93       65.11      2.04 o 
  15   2  -3       88.03       85.38      2.28 o 
  16   2  -3        7.15        8.65      1.20 o 
  17   2  -3        9.51       10.02      1.08 o 
  18   2  -3       11.07       12.60      1.00 o 
  19   2  -3        0.76        0.39      0.96 o 
  20   2  -3        6.85        7.20      0.99 o 
   0   3  -3       33.75       30.99      2.30 o 
   1   3  -3       30.43       30.01      1.57 o 
   2   3  -3       18.65       15.77      1.02 o 
   3   3  -3       19.50       16.47      1.48 o 
   4   3  -3        4.59        3.92      0.85 o 
   5   3  -3        3.95        3.50      1.43 o 
   6   3  -3       17.60       16.21      1.26 o 
   7   3  -3       79.66       73.99      1.50 o 
   8   3  -3       82.32       77.95      1.77 o 
   9   3  -3       22.22       22.22      1.31 o 
  10   3  -3        3.56        4.15      0.84 o 
  11   3  -3       10.43       10.41      0.97 o 
  12   3  -3       15.04       12.57      1.22 o 
  13   3  -3        3.09        2.66      0.76 o 
  14   3  -3        0.89        0.48      0.91 o 
  15   3  -3        4.08        3.01      0.89 o 
  16   3  -3        0.58        0.44      0.98 o 
  17   3  -3        5.70        6.75      1.05 o 
  18   3  -3        1.37        2.01      0.69 o 
   3   4  -3        3.14        4.06      1.35 o 
   4   4  -3        5.07        5.22      1.30 o 
   5   4  -3        0.60        0.15      1.23 o 
   6   4  -3        6.77        5.56      1.21 o 
   7   4  -3       19.01       21.41      1.48 o 
   8   4  -3      126.72      125.64      2.83 o 
   9   4  -3       20.70       14.56      1.22 o 
  10   4  -3       12.87       11.00      1.02 o 
   2   0  -2     2693.91     2396.20      3.01 o 
   4   0  -2     1631.50     1588.73      6.42 o 
   6   0  -2      933.38      948.80     21.35 o 
   8   0  -2     1243.91     1193.47      7.80 o 
  10   0  -2      314.54      343.60      3.16 o 
  12   0  -2      109.78      105.48      3.04 o 
  14   0  -2      277.89      259.95      4.99 o 
  16   0  -2      266.70      272.15      5.31 o 
  18   0  -2       61.03       59.00      2.94 o 
  20   0  -2       58.99       55.12      2.68 o 
  22   0  -2        4.03        2.50      1.21 o 
   1   1  -2     1435.04     1420.24      8.28 o 
   2   1  -2     1802.35     1698.79     13.94 o 
   3   1  -2     4198.08     3910.46     40.31 o 
   4   1  -2     1662.04     1598.26      8.93 o 
   5   1  -2      241.62      257.93      1.61 o 
   6   1  -2      884.12      975.03      3.36 o 
   7   1  -2       79.23       85.73      1.66 o 
   8   1  -2      544.29      573.69      3.35 o 
   9   1  -2       90.55       99.70      1.34 o 
  10   1  -2      130.68      141.07      1.73 o 
  11   1  -2      276.45      275.94      3.02 o 
  12   1  -2       13.24       12.37      0.63 o 
  13   1  -2       85.82       89.28      1.34 o 
  14   1  -2       56.39       52.94      1.24 o 
  15   1  -2       99.27       95.62      4.78 o 
  16   1  -2      270.50      267.12      4.53 o 
  17   1  -2      297.15      299.67      3.84 o 
  18   1  -2        3.65        3.83      0.95 o 
  19   1  -2        7.01        9.31      1.04 o 
  20   1  -2       38.77       40.15      1.48 o 
  21   1  -2       38.04       39.11      2.33 o 
  22   1  -2        4.36        3.81      0.85 o 
   0   2  -2       42.75       42.19      1.20 o 
   1   2  -2       54.84       51.76      0.81 o 
   2   2  -2       53.26       59.10      1.01 o 
   3   2  -2      122.55      129.10      1.45 o 
   4   2  -2      384.78      393.28      4.48 o 
   5   2  -2      203.22      211.29      4.60 o 
   6   2  -2      345.13      372.07      5.62 o 
   7   2  -2       84.99       88.90      5.09 o 
   8   2  -2       90.11       91.17      2.20 o 
   9   2  -2      109.72      114.65      2.51 o 
  10   2  -2       51.99       57.33      2.26 o 
  11   2  -2       50.72       49.80      3.38 o 
  12   2  -2      140.68      139.25      1.98 o 
  13   2  -2       76.85       76.05      1.55 o 
  14   2  -2      131.54      128.34      2.23 o 
  15   2  -2        2.04        3.11      1.06 o 
  16   2  -2       15.36       17.47      1.32 o 
  17   2  -2       16.89       17.46      1.22 o 
  18   2  -2        1.05        0.30      0.78 o 
  19   2  -2        2.63        3.35      1.13 o 
  20   2  -2       19.59       25.31      1.38 o 
  21   2  -2       12.12       15.25      1.08 o 
   1   3  -2       73.68       78.24      2.24 o 
   2   3  -2       68.92       71.98      1.77 o 
   3   3  -2       62.69       65.33      3.19 o 
   4   3  -2        8.13        7.85      0.92 o 
   5   3  -2       57.87       55.97      5.76 o 
   6   3  -2      284.14      250.38     11.66 o 
   7   3  -2      110.45      101.37      2.68 o 
   8   3  -2        4.86        4.26      0.72 o 
   9   3  -2       61.67       59.67      1.65 o 
  10   3  -2       54.89       52.14      1.61 o 
  11   3  -2       48.24       45.53      1.54 o 
  12   3  -2       42.60       42.37      1.47 o 
  13   3  -2       48.93       51.59      1.53 o 
  14   3  -2        1.40        1.72      1.15 o 
  15   3  -2       12.26       13.06      1.13 o 
  16   3  -2        4.79        4.56      1.17 o 
  17   3  -2        1.76        3.01      0.97 o 
  18   3  -2       20.23       23.46      1.24 o 
   0   4  -2       11.68       13.91      1.62 o 
   1   4  -2        8.88        7.41      1.03 o 
   2   4  -2        3.28        4.50      0.90 o 
   3   4  -2        0.02        0.12      0.89 o 
   4   4  -2        0.58       -0.27      0.88 o 
   5   4  -2        3.50        2.31      0.93 o 
   6   4  -2        4.80        5.07      0.97 o 
   7   4  -2       16.61       16.58      1.08 o 
   8   4  -2       22.23       26.12      1.70 o 
   9   4  -2       10.99       10.40      1.29 o 
  10   4  -2       26.08       27.69      1.55 o 
  11   4  -2        6.50        5.55      0.94 o 
   2   0  -1      288.52      253.39      1.76 o 
   4   0  -1      711.99      648.03      2.10 o 
   6   0  -1     5837.96     5127.63     21.74 o 
   8   0  -1     1664.92     1778.19      8.42 o 
  10   0  -1      300.63      337.72      4.58 o 
  12   0  -1      254.92      250.93      4.47 o 
  14   0  -1        9.80       11.30      1.43 o 
  16   0  -1      159.58      159.70      4.16 o 
  18   0  -1      321.94      340.14      6.05 o 
  20   0  -1       26.31       25.92      2.15 o 
  22   0  -1       21.93       21.66      1.73 o 
  24   0  -1       15.51       17.30      1.07 o 
   0   1  -1      800.59      808.25      3.00 o 
   1   1  -1     1752.93     1699.11     22.23 o 
   2   1  -1     9781.70     8610.65     43.46 o 
   3   1  -1     3734.41     3530.50     14.82 o 
   4   1  -1      274.19      262.51      2.42 o 
   5   1  -1      576.22      608.99      7.47 o 
   6   1  -1        3.36        3.06      0.30 o 
   7   1  -1      632.16      664.77      7.62 o 
   8   1  -1      451.08      469.92      4.28 o 
   9   1  -1      204.48      204.29      3.11 o 
  10   1  -1      318.85      312.71      4.73 o 
  11   1  -1      484.56      523.03      6.45 o 
  12   1  -1       51.76       52.79      1.17 o 
  13   1  -1       52.74       50.90      1.35 o 
  14   1  -1      396.34      395.92      4.39 o 
  15   1  -1       28.83       27.35      1.16 o 
  16   1  -1        7.18        6.43      1.03 o 
  17   1  -1        5.03        3.53      1.40 o 
  18   1  -1       70.92       67.98      3.12 o 
  19   1  -1        7.89        9.23      0.89 o 
  20   1  -1       33.77       32.68      1.40 o 
  21   1  -1        9.64        7.91      0.90 o 
  22   1  -1        5.22        4.63      0.72 o 
  23   1  -1        1.17        0.44      0.58 o 
   1   2  -1      162.26      169.69      2.05 o 
   2   2  -1      333.87      324.07      7.24 o 
   3   2  -1      368.70      366.38      6.28 o 
   4   2  -1      478.06      468.45      9.84 o 
   5   2  -1      328.98      336.21      2.75 o 
   6   2  -1        8.49        9.31      0.98 o 
   7   2  -1        5.93        6.77      1.00 o 
   8   2  -1      135.47      132.19      2.57 o 
   9   2  -1       16.08       14.87      1.51 o 
  10   2  -1        0.92        1.28      0.97 o 
  11   2  -1       76.15       75.20      5.01 o 
  12   2  -1      124.52      117.44      1.71 o 
  13   2  -1      152.31      147.35      2.05 o 
  14   2  -1       79.20       75.86      1.58 o 
  15   2  -1       83.44       87.92      2.34 o 
  16   2  -1        6.58        6.69      1.19 o 
  17   2  -1       23.93       25.46      1.41 o 
  18   2  -1        1.89        1.92      1.30 o 
  19   2  -1        4.65        5.74      1.24 o 
  20   2  -1        7.30        6.02      1.08 o 
  21   2  -1       13.53       14.53      1.06 o 
   0   3  -1      228.22      240.30      5.15 o 
   1   3  -1       19.73       23.89      1.44 o 
   2   3  -1        0.97        0.88      0.91 o 
   3   3  -1        3.55        3.99      1.09 o 
   4   3  -1        8.97        7.62      1.08 o 
   5   3  -1       38.65       35.67      1.33 o 
   6   3  -1      106.32      110.18      3.74 o 
   7   3  -1      131.60      133.25      3.25 o 
   8   3  -1       11.41       10.36      0.79 o 
   9   3  -1       74.66       74.75      2.03 o 
  10   3  -1       45.61       45.44      1.56 o 
  11   3  -1        6.69        7.36      1.01 o 
  12   3  -1      104.84      104.57      2.12 o 
  13   3  -1        1.16        0.32      0.82 o 
  14   3  -1        0.98        0.80      1.03 o 
  15   3  -1       30.04       30.28      2.15 o 
  16   3  -1        7.86        7.41      1.47 o 
  17   3  -1        2.26        3.12      0.94 o 
  18   3  -1        0.37        0.43      0.74 o 
   1   4  -1       13.59       14.39      1.26 o 
   2   4  -1        1.46        1.01      1.02 o 
   3   4  -1        1.13        1.71      0.96 o 
   4   4  -1        1.26        1.81      0.92 o 
   5   4  -1        3.48        2.91      0.97 o 
   6   4  -1        0.42        1.40      0.91 o 
   7   4  -1        6.83        7.07      1.01 o 
   8   4  -1       56.65       59.77      1.78 o 
   9   4  -1       54.61       58.80      1.64 o 
  10   4  -1       24.20       26.50      1.17 o 
  11   4  -1        7.78        7.16      0.81 o 
   2   0   0      227.20      205.10      3.66 o 
   4   0   0       71.94       69.70      8.40 o 
   6   0   0     1330.99     1385.49      7.01 o 
   8   0   0      567.54      544.54      2.49 o 
  10   0   0      837.13      911.21      6.93 o 
  12   0   0      971.97     1055.35      8.83 o 
  14   0   0      268.27      289.23      5.18 o 
  16   0   0      283.16      281.85      5.44 o 
  18   0   0       29.53       25.54      2.17 o 
  20   0   0      107.77      108.76      3.55 o 
  22   0   0       20.15       19.96      1.71 o 
  24   0   0        0.10        0.32      0.71 o 
   1   1   0       34.44       27.21      0.44 o 
   2   1   0       28.18       34.77      0.57 o 
   3   1   0     4450.71     4348.74     11.88 o 
   4   1   0      515.12      498.41      1.72 o 
   5   1   0      135.65      139.24      2.19 o 
   6   1   0        9.52       13.67      0.33 o 
   7   1   0        4.65        4.30      0.31 o 
   8   1   0      216.01      222.06      4.05 o 
   9   1   0       27.80       25.95      0.91 o 
  10   1   0      245.10      277.33      2.44 o 
  11   1   0      227.71      222.86      2.47 o 
  12   1   0      171.46      160.70      2.74 o 
  13   1   0       20.94       16.95      0.92 o 
  14   1   0      228.30      217.51      6.13 o 
  15   1   0      111.03      103.25      1.70 o 
  16   1   0       28.34       26.64      1.40 o 
  17   1   0       54.04       52.20      2.70 o 
  18   1   0       15.54       14.53      1.18 o 
  19   1   0       41.90       43.86      1.61 o 
  20   1   0        1.03       -0.06      0.70 o 
  21   1   0        8.20        7.92      0.96 o 
  22   1   0        0.86        0.66      0.77 o 
  23   1   0       11.91       12.02      0.66 o 
   0   2   0       49.11       56.01      1.20 o 
   1   2   0       19.47       19.22      0.54 o 
   2   2   0      330.87      339.18      3.27 o 
   3   2   0     1270.49     1297.77     13.64 o 
   4   2   0     1504.78     1523.47      8.27 o 
   5   2   0      571.12      594.51      5.65 o 
   6   2   0        2.60        0.76      0.83 o 
   7   2   0       83.70       86.42      2.07 o 
   8   2   0        4.94        4.36      1.04 o 
   9   2   0      106.36      101.95      8.50 o 
  10   2   0       23.40       29.45      7.94 o 
  11   2   0      110.41      104.01      5.67 o 
  12   2   0      180.69      173.07      2.51 o 
  13   2   0      110.18      100.64      2.03 o 
  14   2   0      504.81      472.76      4.11 o 
  15   2   0        1.55        2.39      1.06 o 
  16   2   0       49.55       56.79      1.92 o 
  17   2   0        0.82        3.47      1.48 o 
  18   2   0       15.61       18.92      1.88 o 
  19   2   0        0.54        0.95      1.19 o 
  20   2   0        8.71        9.42      1.14 o 
  21   2   0        6.59        6.09      0.97 o 
   1   3   0       13.28       14.89      1.24 o 
   2   3   0        2.08        8.22      1.52 o 
   3   3   0        0.48        3.40      1.36 o 
   4   3   0        0.00        0.06      0.94 o 
   5   3   0        0.21        0.39      0.80 o 
   6   3   0        5.71        4.01      0.77 o 
   7   3   0        1.07        0.64      0.71 o 
   8   3   0        0.01        0.13      0.77 o 
   9   3   0       57.10       58.14      1.45 o 
  10   3   0       19.57       19.61      1.22 o 
  11   3   0      300.52      326.11      5.17 o 
  12   3   0       32.44       33.03      2.92 o 
  13   3   0       18.09       17.43      1.45 o 
  14   3   0        5.99        6.51      1.13 o 
  15   3   0        6.63        6.49      1.53 o 
  16   3   0       19.81       18.00      1.70 o 
  17   3   0        5.27        5.56      1.24 o 
  18   3   0        0.00       -0.63      0.74 o 
   0   4   0        2.10        0.99      1.61 o 
   1   4   0       33.13       29.68      1.72 o 
   2   4   0       40.38       40.58      1.82 o 
   3   4   0        4.44        3.41      1.17 o 
   4   4   0        0.03       -0.65      0.95 o 
   5   4   0        2.99        2.68      1.07 o 
   6   4   0        1.02        0.78      0.96 o 
   7   4   0       23.19       26.09      1.95 o 
   8   4   0        2.73        3.81      0.95 o 
   9   4   0        1.79        1.99      1.23 o 
  10   4   0       66.99       71.02      2.48 o 
  11   4   0        0.66        0.89      0.73 o 
  12   4   0        0.34        0.27      0.81 o 
   2   0   1      280.91      238.61      1.81 o 
   4   0   1      698.83      655.83      3.63 o 
   6   0   1     5839.64     5039.91     56.61 o 
   8   0   1     1661.80     1779.60      8.97 o 
  10   0   1      303.59      329.72      6.22 o 
  12   0   1      256.46      265.80      4.53 o 
  16   0   1      161.03      160.38      4.35 o 
  18   0   1      321.81      344.03      6.19 o 
  20   0   1       26.36       27.31      2.28 o 
  22   0   1       21.95       22.47      1.74 o 
  24   0   1       15.66       18.45      1.08 o 
   0   1   1      799.27      810.19      3.41 o 
   1   1   1     1751.08     1699.45     22.77 o 
   2   1   1     9804.70     7858.97     61.33 o 
   3   1   1     3734.80     3572.26     21.18 o 
   4   1   1      274.00      255.42      3.07 o 
   5   1   1      576.83      595.82     10.84 o 
   6   1   1        3.37        3.21      0.26 o 
   7   1   1      635.54      668.86      6.12 o 
   8   1   1      450.79      492.85      7.68 o 
   9   1   1      204.86      193.39      3.97 o 
  10   1   1      318.91      311.96     21.27 o 
  11   1   1      484.85      515.24      8.98 o 
  12   1   1       52.28       54.91      2.30 o 
  13   1   1       53.48       53.99      1.73 o 
  14   1   1      397.24      394.79      6.71 o 
  15   1   1       29.02       26.97      1.60 o 
  16   1   1        7.09        5.78      1.09 o 
  17   1   1        5.03        3.45      1.06 o 
  18   1   1       70.36       69.79      2.82 o 
  19   1   1        8.07        9.58      1.12 o 
  20   1   1       34.11       31.94      1.41 o 
  21   1   1        9.73        8.10      0.72 o 
  22   1   1        5.09        5.86      0.74 o 
  23   1   1        1.17        0.71      0.57 o 
   1   2   1      162.32      171.72      3.31 o 
   2   2   1      335.80      350.45      4.80 o 
   3   2   1      369.03      377.88      4.23 o 
   4   2   1      478.11      480.44      4.79 o 
   5   2   1      327.79      339.12      2.66 o 
   6   2   1        8.39        9.27      0.63 o 
   7   2   1        5.93        8.10      0.81 o 
   8   2   1      134.35      130.16      7.26 o 
   9   2   1       16.08       13.53      1.54 o 
  10   2   1        0.92        1.49      0.92 o 
  11   2   1       76.38       75.28      5.20 o 
  12   2   1      124.99      119.99      1.88 o 
  13   2   1      153.18      152.93      3.27 o 
  14   2   1       78.61       76.92      1.84 o 
  17   2   1       23.99       27.18      2.19 o 
  18   2   1        1.95        4.52      1.52 o 
  19   2   1        4.53        6.76      1.41 o 
  20   2   1        7.27        6.86      1.25 o 
  21   2   1       13.61       14.39      1.18 o 
   2   3   1        0.97        6.59      1.40 o 
   3   3   1        3.51        4.50      0.95 o 
   4   3   1        8.93        8.34      1.02 o 
   5   3   1       38.21       36.65      1.30 o 
   6   3   1      106.54       96.59      3.79 o 
   7   3   1      132.40      130.36      2.86 o 
   8   3   1       11.47       10.05      0.99 o 
   9   3   1       74.10       76.26      1.88 o 
  10   3   1       45.81       47.22      2.65 o 
  11   3   1        6.80        6.65      1.24 o 
  12   3   1      105.03      104.02      2.62 o 
  13   3   1        1.20        0.87      1.01 o 
  14   3   1        1.02        0.78      0.96 o 
  15   3   1       29.55       28.98      2.04 o 
  16   3   1        7.93        5.27      1.32 o 
  17   3   1        2.33        1.91      1.08 o 
  18   3   1        0.39        0.33      0.82 o 
   1   4   1       13.56       13.47      1.36 o 
   2   4   1        1.50        1.47      1.11 o 
   3   4   1        1.14        1.88      1.10 o 
   4   4   1        1.28        1.06      1.12 o 
   5   4   1        3.44        3.42      1.13 o 
   6   4   1        0.40        0.47      1.03 o 
   7   4   1        6.77        7.51      1.13 o 
   8   4   1       56.54       55.97      2.47 o 
   9   4   1       54.66       57.65      2.41 o 
  10   4   1       24.19       25.61      1.77 o 
  11   4   1        7.80        7.70      1.14 o 
  12   4   1        3.05        3.81      0.90 o 
   2   0   2     2691.07     2420.80     16.39 o 
   4   0   2     1638.23     1598.05      6.55 o 
   6   0   2      929.63      948.38     31.97 o 
   8   0   2     1240.84     1180.37      6.20 o 
  10   0   2      317.03      345.56      4.11 o 
  16   0   2      267.32      272.26      4.05 o 
  18   0   2       59.83       66.27      3.18 o 
  20   0   2       58.27       59.95      2.83 o 
  22   0   2        3.96        3.67      1.26 o 
   1   1   2     1436.34     1400.31      6.09 o 
   2   1   2     1802.65     1668.63      9.38 o 
   3   1   2     4189.63     3783.10     10.19 o 
   4   1   2     1661.49     1603.80     10.83 o 
   5   1   2      244.76      257.43      2.80 o 
   6   1   2      879.05      970.24      5.37 o 
   7   1   2       79.10       83.10      1.54 o 
   8   1   2      545.64      567.91      5.96 o 
   9   1   2       91.64      100.08      2.79 o 
  10   1   2      130.82      143.86      3.44 o 
  11   1   2      274.69      284.47      4.92 o 
  12   1   2       12.85       12.62      0.94 o 
  13   1   2       86.05       91.48      3.30 o 
  14   1   2       57.42       54.55      4.09 o 
  15   1   2       99.80       91.21      2.95 o 
  16   1   2      270.99      269.48      3.73 o 
  17   1   2      296.12      299.32      6.89 o 
  18   1   2        3.69        1.87      0.98 o 
  19   1   2        7.03        5.95      0.99 o 
  20   1   2       38.43       38.16      1.47 o 
  21   1   2       37.79       43.67      1.39 o 
  22   1   2        4.48        4.81      0.54 o 
   1   2   2       54.61       49.49      2.05 o 
   2   2   2       53.77       57.50      2.11 o 
   3   2   2      122.72      129.50      2.16 o 
   4   2   2      384.64      393.11      3.36 o 
   5   2   2      202.23      214.26      3.56 o 
   6   2   2      342.52      353.88      9.73 o 
   7   2   2       85.19       97.22      2.16 o 
   8   2   2       89.44       93.37      2.21 o 
   9   2   2      110.59      120.73      5.53 o 
  10   2   2       52.01       55.01      1.58 o 
  11   2   2       50.52       52.77      2.11 o 
  12   2   2      141.58      141.27      2.40 o 
  13   2   2       77.07       75.46      2.21 o 
  14   2   2      131.73      128.30      2.76 o 
  18   2   2        1.05        0.92      1.40 o 
  19   2   2        2.64        2.85      1.33 o 
  20   2   2       19.35       21.04      1.55 o 
  21   2   2       12.06       13.49      1.13 o 
   1   3   2       73.77       68.37      2.80 o 
   2   3   2       68.80       69.57      2.84 o 
   3   3   2       62.31       55.73      2.66 o 
   4   3   2        8.24        7.91      2.10 o 
   5   3   2       57.89       55.36      1.53 o 
   6   3   2      284.18      267.78      4.00 o 
   7   3   2      110.10      104.44      2.72 o 
   8   3   2        4.93        4.53      1.27 o 
   9   3   2       61.39       61.09      2.93 o 
  10   3   2       54.55       50.64      3.12 o 
  11   3   2       48.65       45.94      1.82 o 
  12   3   2       42.63       38.18      1.70 o 
  13   3   2       49.05       47.97      1.82 o 
  14   3   2        1.45        1.56      0.89 o 
  15   3   2       12.18       15.10      1.58 o 
  16   3   2        4.77        3.82      1.16 o 
  17   3   2        1.70        2.50      0.94 o 
  18   3   2       20.20       20.75      1.18 o 
   0   4   2       11.64       13.77      1.93 o 
   1   4   2        8.89        6.00      1.22 o 
   2   4   2        3.31        3.53      1.13 o 
   3   4   2        0.02        0.49      1.03 o 
   4   4   2        0.59        0.27      1.05 o 
   5   4   2        3.55        3.06      1.09 o 
   6   4   2        4.75        4.36      1.09 o 
   7   4   2       16.48       19.85      2.26 o 
   8   4   2       22.10       25.42      1.88 o 
   9   4   2       10.95        6.08      1.35 o 
  10   4   2       26.19       29.04      1.67 o 
  11   4   2        6.62        5.78      1.06 o 
  12   4   2        7.15        6.27      0.87 o 
   2   0   3     1452.62     1455.56      5.15 o 
   4   0   3      552.19      535.76      4.54 o 
   6   0   3      761.93      728.40      3.52 o 
   8   0   3     2239.58     2320.34      9.31 o 
  12   0   3        3.90        2.68      0.98 o 
  16   0   3       21.07       18.78      1.37 o 
  18   0   3      378.90      397.39      6.87 o 
  20   0   3        3.98        3.67      1.60 o 
  22   0   3        3.68        5.52      1.20 o 
   0   1   3      179.15      186.88      2.51 o 
   1   1   3     1409.31     1389.41      8.16 o 
   2   1   3       89.33       97.03      2.01 o 
   3   1   3      278.06      288.83      2.44 o 
   4   1   3      503.60      513.41      2.14 o 
   5   1   3      215.42      223.70      1.85 o 
   6   1   3      316.56      340.39      2.40 o 
   7   1   3      888.93      943.05      7.52 o 
   8   1   3       24.02       25.54      1.62 o 
  10   1   3       94.70       86.93      2.90 o 
  12   1   3       16.17       17.45      1.81 o 
  13   1   3        5.37        6.53      1.90 o 
  14   1   3       11.16       10.30      1.00 o 
  15   1   3      150.33      148.93      2.07 o 
  16   1   3       37.17       34.69      1.34 o 
  17   1   3       18.26       19.33      1.58 o 
  18   1   3       45.71       47.68      3.19 o 
  19   1   3       39.49       39.52      1.56 o 
  20   1   3       39.43       39.20      1.45 o 
  21   1   3       21.65       22.65      1.10 o 
  22   1   3        8.29        7.14      0.74 o 
   1   2   3       17.55       17.01      1.42 o 
   2   2   3       22.02       21.99      1.08 o 
   3   2   3       69.43       69.52      2.03 o 
   4   2   3     1125.18     1177.26      9.27 o 
   5   2   3      805.19      809.42      7.81 o 
   6   2   3      307.22      305.83      3.49 o 
   7   2   3       65.90       73.90      1.96 o 
   8   2   3       56.73       59.09      1.76 o 
   9   2   3        2.62        1.52      0.72 o 
  10   2   3      152.34      152.85     14.04 o 
  11   2   3       27.11       27.75      1.51 o 
  12   2   3       28.15       30.91      1.90 o 
  13   2   3       40.69       35.95      1.65 o 
  14   2   3       65.03       60.44      2.71 o 
  19   2   3        0.75        0.18      1.16 o 
  20   2   3        6.83        9.16      1.24 o 
  21   2   3        3.05        3.77      0.85 o 
   1   3   3       30.39       27.73      2.02 o 
   2   3   3       18.62       16.52      1.71 o 
   3   3   3       19.55       14.92      1.67 o 
   4   3   3        4.53        5.34      1.63 o 
   5   3   3        3.94        3.13      0.87 o 
   6   3   3       17.85       15.29      1.07 o 
   7   3   3       79.67       77.01      3.10 o 
   8   3   3       81.99       73.82      3.05 o 
   9   3   3       22.33       23.90      2.07 o 
  10   3   3        3.63        1.59      1.34 o 
  11   3   3       10.26       10.17      1.09 o 
  12   3   3       15.06       14.52      2.56 o 
  13   3   3        3.11        3.09      0.91 o 
  14   3   3        0.91        0.36      0.79 o 
  15   3   3        4.09        4.67      1.15 o 
  16   3   3        0.57       -0.32      0.95 o 
  17   3   3        5.65        5.06      0.95 o 
   1   4   3       15.12       14.12      1.25 o 
   2   4   3        3.74        3.57      1.05 o 
   3   4   3        3.15        3.38      1.03 o 
   4   4   3        5.06        4.35      1.07 o 
   5   4   3        0.62        0.51      0.93 o 
   6   4   3        6.85        8.34      1.05 o 
   7   4   3       19.04       23.19      3.06 o 
   8   4   3      126.87      124.96      5.71 o 
   9   4   3       20.73       15.55      1.44 o 
  10   4   3       12.81       12.29      1.19 o 
  11   4   3        6.95        5.61      0.88 o 
  12   4   3        1.86        2.48      0.88 o 
   0   0   4     4010.33     3706.72     11.05 o 
   2   0   4      760.93      755.89      4.42 o 
   4   0   4      890.94      950.67      4.84 o 
   6   0   4       61.10       62.42      1.64 o 
   8   0   4      549.35      570.65      5.03 o 
  16   0   4       32.41       28.41      2.22 o 
  18   0   4      263.98      281.32      5.89 o 
  20   0   4      115.16      125.63      3.72 o 
  22   0   4        2.23        1.07      0.98 o 
   1   1   4      141.83      158.27      1.47 o 
   2   1   4       87.19       90.57      0.98 o 
   3   1   4      220.37      222.77      1.60 o 
   4   1   4       14.64       14.59      0.62 o 
   5   1   4      721.20      715.44      6.88 o 
   6   1   4      276.78      323.42      5.22 o 
   7   1   4      173.63      188.47      8.14 o 
   8   1   4       54.84       59.23      2.28 o 
   9   1   4       80.03       78.85      2.76 o 
  10   1   4      169.82      177.44      4.05 o 
  11   1   4       27.28       29.17      2.11 o 
  13   1   4        2.47        1.25      1.32 o 
  14   1   4        2.68        1.85      1.05 o 
  15   1   4        5.43        5.65      1.22 o 
  16   1   4       26.62       21.14      1.22 o 
  17   1   4       36.15       30.62      1.32 o 
  18   1   4        6.36        7.59      0.90 o 
  19   1   4        1.60        2.23      0.88 o 
  20   1   4       65.00       68.42      2.42 o 
  21   1   4        5.71        4.26      0.73 o 
  22   1   4        1.95        1.73      0.58 o 
   0   2   4      294.28      286.85      4.61 o 
   1   2   4       80.78       78.02      2.67 o 
   2   2   4       59.58       55.95      2.37 o 
   3   2   4       29.84       28.75      1.08 o 
   4   2   4       24.49       27.46      1.12 o 
   5   2   4      616.16      664.30     19.09 o 
   6   2   4      211.29      237.63      3.36 o 
   7   2   4        2.29        4.46      0.73 o 
   8   2   4        6.20        5.74      0.78 o 
   9   2   4        9.54       10.38      0.91 o 
  10   2   4       43.48       40.11      2.73 o 
  11   2   4       29.34       31.41      2.42 o 
  12   2   4        7.62        8.45      1.79 o 
  13   2   4        8.75        9.61      2.39 o 
  14   2   4       17.40       11.87      1.68 o 
  15   2   4        8.03        6.79      1.56 o 
  16   2   4       41.69       43.57      2.22 o 
  19   2   4        0.71        0.96      1.02 o 
  20   2   4       26.49       33.64      1.58 o 
   1   3   4       36.09       30.50      2.09 o 
   2   3   4       61.29       65.35      2.56 o 
   3   3   4       34.34       31.88      3.32 o 
   4   3   4        1.71        2.15      1.01 o 
   5   3   4        5.93        3.94      1.04 o 
   6   3   4      105.71      100.26      6.60 o 
   7   3   4       57.27       50.47      2.52 o 
   8   3   4        1.05        1.40      1.38 o 
   9   3   4      121.78      111.36      3.49 o 
  10   3   4       33.73       30.23      2.07 o 
  11   3   4        8.10       10.65      1.48 o 
  12   3   4       13.43       13.11      1.46 o 
  13   3   4        7.85        9.61      1.23 o 
  14   3   4       11.19        8.25      1.20 o 
  15   3   4        2.61        2.18      1.05 o 
  16   3   4       27.77       25.65      1.38 o 
   0   4   4       26.04       25.04      1.92 o 
   1   4   4        4.77        3.20      0.97 o 
   2   4   4       23.70       23.55      1.94 o 
   3   4   4        6.70        4.43      0.95 o 
   4   4   4        6.36        5.67      0.97 o 
   5   4   4        0.35       -0.11      0.80 o 
   6   4   4        5.70        4.52      0.87 o 
   7   4   4        0.40        0.55      0.74 o 
   8   4   4        5.04        4.80      1.12 o 
   9   4   4       21.23       19.74      2.78 o 
  10   4   4       14.40        9.71      2.60 o 
  11   4   4        1.97        1.48      0.87 o 
   2   0   5     2248.79     2240.49     11.46 o 
   4   0   5      758.99      788.59      4.28 o 
   6   0   5       87.01       91.28      2.33 o 
   8   0   5      602.65      636.74      5.81 o 
  10   0   5      379.31      367.85      5.02 o 
  14   0   5       73.48       68.94      2.98 o 
  16   0   5       54.49       52.36      2.83 o 
  18   0   5       12.28       10.48      1.31 o 
  20   0   5        7.07        9.22      1.63 o 
  22   0   5       15.26       20.83      1.31 o 
   0   1   5       69.24       79.69      1.21 o 
   1   1   5      178.85      186.65      1.56 o 
   2   1   5      305.01      320.54      2.03 o 
   3   1   5       99.61       94.39      1.14 o 
   4   1   5      118.74      133.99      1.36 o 
   5   1   5       18.51       23.18      1.10 o 
   6   1   5        8.84        9.03      0.96 o 
   7   1   5      768.74      773.62      7.66 o 
   8   1   5       99.13      107.29      3.14 o 
   9   1   5       81.51       85.85      3.04 o 
  10   1   5       43.94       46.86      2.36 o 
  12   1   5       16.57       21.67      2.04 o 
  13   1   5      204.35      197.86      3.43 o 
  14   1   5       80.43       79.00      2.36 o 
  15   1   5        5.50        4.82      1.81 o 
  16   1   5       44.26       39.23      2.65 o 
  17   1   5       14.71       13.50      1.06 o 
  18   1   5       12.70        9.53      0.96 o 
  19   1   5       19.78       19.80      1.21 o 
  20   1   5       21.54       19.21      1.25 o 
  21   1   5       14.51       16.21      0.81 o 
   1   2   5       42.95       45.98      2.27 o 
   2   2   5      242.72      250.09      4.82 o 
   3   2   5      131.27      138.01      3.85 o 
   4   2   5       52.94       57.23      1.86 o 
   5   2   5       37.41       38.99      1.62 o 
   6   2   5       21.36       21.63      1.31 o 
   7   2   5       64.77       63.06      1.98 o 
   8   2   5        2.55        2.23      0.92 o 
   9   2   5        4.09        5.74      1.69 o 
  10   2   5       13.59       17.06      1.92 o 
  11   2   5       17.90       16.31      1.37 o 
  12   2   5       48.39       41.01      1.80 o 
  13   2   5       70.65       70.11      2.93 o 
  14   2   5       36.54       35.18      2.31 o 
  15   2   5       37.13       42.64      2.34 o 
  16   2   5       36.54       36.54      2.14 o 
  17   2   5       29.33       28.37      1.77 o 
  19   2   5        3.74        3.72      0.98 o 
  20   2   5        3.21        4.79      0.84 o 
   0   3   5       70.02       62.91      2.72 o 
   1   3   5       41.48       42.99      1.48 o 
   2   3   5       39.24       46.16      2.51 o 
   3   3   5      111.50      100.31      3.23 o 
   4   3   5        8.18       10.20      1.10 o 
   5   3   5        4.46        6.03      1.50 o 
   6   3   5        4.65        6.60      1.55 o 
   1   4   5        2.48        3.44      0.82 o 
   2   4   5       15.28       16.34      1.05 o 
   3   4   5       14.45       15.19      1.01 o 
   4   4   5       23.20       22.57      1.11 o 
   5   4   5        2.15        1.80      0.73 o 
   6   4   5        6.77        5.53      1.19 o 
   7   4   5        6.28        7.04      1.60 o 
   8   4   5       33.04       31.62      1.61 o 
   9   4   5        3.58        3.02      0.93 o 
   0   0   6      631.52      671.88      6.06 o 
   2   0   6      287.28      322.03      2.99 o 
   4   0   6      147.95      145.09      3.11 o 
   6   0   6        8.43        5.62      0.71 o 
   8   0   6       70.56       61.30      2.11 o 
  14   0   6      108.82       95.82      3.57 o 
  16   0   6      101.96       90.95      3.50 o 
  18   0   6        1.41        2.13      1.03 o 
  20   0   6       10.47       11.08      1.47 o 
  22   0   6       18.82       19.74      1.09 o 
   1   1   6      449.10      447.46      3.12 o 
   2   1   6       13.80       15.30      0.64 o 
   3   1   6      120.67      138.83      1.64 o 
   4   1   6      148.36      156.98      3.20 o 
   5   1   6       88.39       91.87      1.57 o 
   6   1   6       49.15       50.60      2.30 o 
   7   1   6      148.81      160.85      3.90 o 
   8   1   6       53.98       54.21      2.48 o 
   9   1   6       34.01       30.67      2.03 o 
  10   1   6       49.48       61.00      2.81 o 
  11   1   6      187.13      182.83      3.22 o 
  12   1   6      147.22      154.07      4.44 o 
  13   1   6      115.71      113.18      2.75 o 
  14   1   6       22.26       20.32      2.32 o 
  15   1   6        1.66        1.78      1.74 o 
  16   1   6       23.57       21.33      2.45 o 
  17   1   6        6.89        5.74      0.93 o 
  18   1   6        1.47        0.52      1.03 o 
  19   1   6        2.32        3.29      0.83 o 
  20   1   6        8.88        9.14      0.78 o 
   0   2   6      226.33      225.87      3.88 o 
   1   2   6       32.10       29.34      1.43 o 
   2   2   6       14.54       17.26      0.95 o 
   3   2   6       80.99       92.34      4.18 o 
   4   2   6       74.29       83.28      4.72 o 
   5   2   6       76.18       75.37      3.42 o 
   6   2   6       43.63       40.51      4.10 o 
   7   2   6       18.16       21.85      2.08 o 
   8   2   6        1.88        2.38      2.80 o 
   9   2   6        4.81        2.90      1.24 o 
  10   2   6        7.01        6.64      1.22 o 
  11   2   6      108.89       92.75      3.35 o 
  12   2   6       58.03       50.00      2.58 o 
  13   2   6       21.33       23.13      2.09 o 
  14   2   6       21.33       24.01      2.01 o 
  15   2   6       11.98       11.09      1.62 o 
  16   2   6       17.38       16.13      1.64 o 
  17   2   6        2.54        1.48      1.09 o 
  19   2   6        1.64        1.72      0.76 o 
   2   4   6       25.03       26.97      1.49 o 
   3   4   6        3.45        4.38      1.07 o 
   4   4   6        2.07        3.13      1.08 o 
   5   4   6        2.65        3.68      1.00 o 
   6   4   6        0.21       -0.58      1.02 o 
   2   0   7      353.20      409.17      3.78 o 
   4   0   7       70.14       58.63      1.60 o 
   6   0   7       81.72       75.19      2.60 o 
   8   0   7       40.94       36.19      1.93 o 
  10   0   7     1006.30      860.66      8.75 o 
  12   0   7      191.00      172.51      4.52 o 
  14   0   7       16.67       15.03      1.99 o 
  16   0   7       52.63       54.03      2.77 o 
  18   0   7        5.43        4.06      1.02 o 
  20   0   7       14.32       15.59      1.40 o 
   0   1   7      147.41      163.37      2.06 o 
   1   1   7       77.56       86.10      1.09 o 
   2   1   7      543.04      576.28      3.77 o 
   3   1   7       29.00       29.98      1.11 o 
   4   1   7       14.37       13.46      0.64 o 
   5   1   7      302.92      298.13      6.60 o 
   6   1   7      133.71      133.25      2.73 o 
   7   1   7       66.30       59.34      1.91 o 
   8   1   7      123.04      115.73      2.56 o 
   9   1   7       60.02       60.07      1.97 o 
  10   1   7       46.61       43.86      1.46 o 
  11   1   7       61.31       55.21      2.22 o 
  12   1   7       19.96       20.72      1.42 o 
  13   1   7      125.32      127.56      4.33 o 
  14   1   7      139.23      143.87      4.49 o 
  15   1   7       77.37       78.57      3.50 o 
  16   1   7        0.92        0.20      1.66 o 
  17   1   7        5.99        6.12      0.84 o 
  18   1   7        5.28        4.07      1.18 o 
  19   1   7       25.32       27.29      1.07 o 
  20   1   7       10.47        9.57      0.97 o 
   1   2   7       30.54       32.77      1.36 o 
   2   2   7      123.05      119.69      2.64 o 
   3   2   7       32.64       36.68      1.11 o 
   4   2   7       41.68       38.25      1.01 o 
   5   2   7      116.80      108.09      3.65 o 
   6   2   7       88.51       88.49      3.44 o 
   7   2   7        2.45        2.65      0.92 o 
   8   2   7        9.36        8.46      1.06 o 
   9   2   7        5.31        5.99      1.64 o 
  10   2   7       18.39       18.04      1.98 o 
  11   2   7        6.35        4.26      1.59 o 
  12   2   7       37.47       33.32      2.34 o 
  13   2   7       97.09       99.83      3.41 o 
  14   2   7       68.10       64.97      2.74 o 
  15   2   7        2.35        2.18      1.26 o 
  16   2   7        3.03        1.20      1.10 o 
  17   2   7        7.77        6.89      1.07 o 
  18   2   7        0.10        0.44      0.81 o 
   0   0   8     1048.60     1122.96      9.63 o 
   2   0   8        3.42        4.49      1.14 o 
   4   0   8      203.33      214.26      3.10 o 
   6   0   8       85.03       81.90      2.90 o 
   8   0   8      170.31      158.55      2.75 o 
  10   0   8      524.49      509.42      7.44 o 
  12   0   8      381.14      351.77      6.45 o 
  14   0   8       29.88       29.52      2.31 o 
  16   0   8       36.92       32.16      2.13 o 
  18   0   8        6.57        5.55      1.26 o 
  20   0   8        1.52        3.01      0.82 o 
   1   1   8       13.98       12.51      0.65 o 
   2   1   8       69.68       71.30      1.21 o 
   3   1   8       25.54       24.80      0.91 o 
   4   1   8      110.02       99.78      2.01 o 
   5   1   8      153.97      141.08      5.75 o 
   6   1   8       79.73       75.02      2.28 o 
   7   1   8      122.31      119.04      3.06 o 
   8   1   8      221.30      208.47      4.69 o 
   9   1   8       43.33       46.43      2.07 o 
  10   1   8      113.66      109.74      3.37 o 
  11   1   8       40.75       37.29      2.71 o 
  12   1   8       72.21       64.89      3.28 o 
  13   1   8       35.71       37.96      2.79 o 
  14   1   8       28.29       30.97      2.57 o 
  15   1   8        3.81        3.80      1.85 o 
  16   1   8        3.02        2.54      1.71 o 
  17   1   8        0.06        0.23      0.68 o 
  18   1   8       15.46       14.78      0.77 o 
  19   1   8       10.32        9.89      0.63 o 
   0   2   8       61.23       54.27      2.85 o 
   1   2   8       41.49       34.58      2.09 o 
   2   2   8       52.35       52.49      1.57 o 
   3   2   8       55.00       59.84      1.63 o 
   4   2   8      226.00      235.51      3.04 o 
   5   2   8       34.77       35.59      1.42 o 
   6   2   8       73.75       77.75      1.86 o 
   7   2   8       48.24       46.89      2.63 o 
   8   2   8       77.25       73.50      3.13 o 
   9   2   8      125.33      125.78      3.90 o 
  10   2   8       11.77       11.16      1.86 o 
  11   2   8       45.85       41.69      2.47 o 
  12   2   8        3.47        2.31      1.47 o 
  13   2   8       14.21       13.05      1.76 o 
  14   2   8       13.10       10.84      1.48 o 
  15   2   8       13.16       10.01      1.38 o 
  16   2   8        3.07        2.95      0.98 o 
   2   0   9       94.03       92.79      2.27 o 
   4   0   9       53.62       54.74      4.12 o 
   6   0   9      745.11      708.89     11.41 o 
   8   0   9      973.48      887.38     15.94 o 
  10   0   9       71.86       72.05      3.13 o 
  12   0   9      106.73      107.81      3.71 o 
  14   0   9        0.10        0.69      1.32 o 
  16   0   9      108.89      106.96      3.03 o 
  18   0   9       21.39       16.03      1.35 o 
   0   1   9       19.33       17.47      1.26 o 
   1   1   9       25.07       24.28      1.14 o 
   2   1   9      110.47      111.62      3.57 o 
   3   1   9       54.22       55.40      1.82 o 
   4   1   9       14.55       15.21      1.20 o 
   5   1   9       69.77       69.33      1.49 o 
   6   1   9       72.01       73.05      1.96 o 
   7   1   9       55.76       53.76      1.63 o 
   8   1   9       81.65       79.59      2.67 o 
   9   1   9       79.13       71.23      3.42 o 
  10   1   9       21.73       20.11      2.31 o 
  11   1   9      167.23      170.10      4.78 o 
  12   1   9       10.19       11.53      2.01 o 
  13   1   9       23.92       24.74      2.42 o 
  14   1   9       12.29       10.56      1.91 o 
  15   1   9        4.72        4.60      1.61 o 
  16   1   9        2.67        6.30      1.43 o 
  17   1   9        9.10        6.90      1.04 o 
  18   1   9        8.34        8.87      1.06 o 
   3   2   9      225.91      225.40      4.99 o 
   4   2   9       95.60       98.93      3.51 o 
   5   2   9       75.20       79.80      3.23 o 
   6   2   9       56.36       48.89      2.62 o 
   7   2   9        1.11        2.29      1.47 o 
   8   2   9       34.79       36.12      2.37 o 
   9   2   9       17.52       15.97      1.85 o 
  10   2   9       31.91       33.47      2.27 o 
  11   2   9       35.25       34.30      2.20 o 
  12   2   9       31.79       30.27      2.03 o 
  13   2   9       12.33       12.86      1.48 o 
  14   2   9        8.79        8.58      1.23 o 
  15   2   9       25.40       25.09      1.43 o 
   0   0  10       67.80       64.43      2.96 o 
   2   0  10      161.64      161.53      4.43 o 
   4   0  10       54.35       54.55      1.92 o 
   6   0  10       64.84       61.76      1.62 o 
   8   0  10       51.11       55.00      2.76 o 
  10   0  10       11.38       11.36      1.73 o 
  12   0  10        2.06        2.73      1.41 o 
  14   0  10       10.69       10.22      1.45 o 
  16   0  10       24.39       18.56      1.26 o 
   1   1  10       39.04       37.29      1.31 o 
   2   1  10       10.81       11.33      0.80 o 
   3   1  10       44.50       43.90      1.23 o 
   4   1  10      170.21      159.63      6.55 o 
   5   1  10      280.58      266.00      5.81 o 
   6   1  10      297.45      300.90      6.14 o 
   7   1  10       65.26       61.49      3.25 o 
   8   1  10      138.95      148.40      4.46 o 
   9   1  10      196.10      195.62      5.00 o 
  10   1  10      115.68      113.37      3.90 o 
  11   1  10       36.33       35.46      2.59 o 
  12   1  10       13.76       14.82      1.95 o 
  13   1  10       15.23       16.23      1.95 o 
  14   1  10       28.13       27.78      2.06 o 
  15   1  10        7.18        6.54      1.38 o 
  16   1  10        3.02        3.11      0.54 o 
   2   2  10        8.89        8.17      1.78 o 
   3   2  10       29.39       30.84      2.28 o 
   4   2  10       18.16       20.91      2.04 o 
   5   2  10       66.22       66.32      2.93 o 
   6   2  10       42.23       43.43      2.51 o 
   7   2  10       10.01        8.35      1.68 o 
   8   2  10        7.02        3.18      1.56 o 
   9   2  10        6.77        5.67      1.48 o 
  10   2  10        3.64        3.24      1.31 o 
  11   2  10       10.55       13.15      1.56 o 
  12   2  10        3.96        3.61      1.19 o 
  13   2  10        2.43        2.60      0.98 o 
  14   2  10        4.30        3.01      0.85 o 
   4   0  11       95.90       94.50      3.39 o 
   6   0  11      328.25      317.09      5.80 o 
   8   0  11      327.96      335.15      5.84 o 
  10   0  11        9.21        7.16      1.41 o 
  12   0  11        8.31        7.52      1.26 o 
  14   0  11       12.66        8.96      1.11 o 
   4   1  11       10.19        4.10      1.96 o 
   5   1  11       34.34       33.98      2.58 o 
   6   1  11       25.69       22.09      2.30 o 
   7   1  11       18.34       17.90      2.06 o 
   8   1  11       19.46       19.01      2.13 o 
   9   1  11       34.96       41.03      2.57 o 
  10   1  11       40.58       42.66      2.49 o 
  11   1  11        7.31        8.61      1.69 o 
  12   1  11       17.86       16.63      1.77 o 
  13   1  11        3.22        4.69      1.29 o 
  14   1  11        6.60        8.05      1.24 o 
  15   1  11       19.63       18.93      1.20 o 
   1   2  11       34.14       35.69      2.30 o 
   2   2  11        4.50        4.08      1.61 o 
   3   2  11       18.79       15.58      1.87 o 
   4   2  11       49.16       49.88      2.45 o 
   5   2  11       17.69       15.46      1.86 o 
   6   2  11       39.01       34.45      2.12 o 
   7   2  11        4.79        4.72      1.36 o 
   8   2  11       38.80       36.13      2.02 o 
   9   2  11       10.90       10.38      1.34 o 
  10   2  11        9.14        8.00      1.27 o 
  11   2  11        8.09        5.74      1.10 o 
  12   2  11       18.30       15.25      1.14 o 
   2   0  12      160.77      152.96      4.13 o 
   4   0  12       39.06       39.12      2.38 o 
   6   0  12       25.55       21.75      1.84 o 
   8   0  12       84.93       81.78      2.77 o 
  10   0  12       59.35       55.89      2.18 o 
   2   1  12       27.62       29.18      2.43 o 
   3   1  12       30.30       31.05      2.41 o 
   4   1  12        7.11        6.75      1.71 o 
   5   1  12        8.96        8.36      1.81 o 
   6   1  12       22.31       20.33      2.05 o 
   7   1  12        3.67        2.97      1.46 o 
   8   1  12        3.17        1.90      1.43 o 
   9   1  12        6.97        6.56      1.53 o 
  10   1  12       22.14       21.84      1.70 o 
  11   1  12       10.97       11.11      1.38 o 
  12   1  12        4.39        3.33      1.09 o 
   0   2  12       29.32       30.69      1.96 o 
   1   2  12       11.29       11.78      1.10 o 
   2   2  12       12.29       14.32      1.25 o 
   3   2  12       11.74       11.76      1.50 o 
   4   2  12       12.00       12.31      1.36 o 
   5   2  12       22.16       19.71      1.57 o 
   6   2  12        5.02        3.31      1.12 o 
   7   2  12        4.39        2.87      1.05 o 
   8   2  12       30.42       29.17      1.57 o 
   9   2  12       26.03       27.37      1.37 o 
   2   0  13       20.29       16.97      1.61 o 
   4   0  13        6.81        3.88      1.31 o 
   6   0  13       29.77       32.88      1.75 o 
   0   1  13       19.29       18.58      1.87 o 
   1   1  13       32.74       37.26      2.28 o 
   2   1  13        8.14        6.39      1.60 o 
   3   1  13        5.63        4.21      1.49 o 
   4   1  13        3.47        4.09      1.39 o 
   5   1  13        5.90        6.70      1.42 o 
   6   1  13        2.83        4.41      1.26 o 
   7   1  13        4.82        3.83      1.20 o 
   8   1  13       11.12        8.58      1.28 o 
   9   1  13       53.27       54.13      1.93 o 
  10   1  13       14.89       17.03      1.18 o 
   1   2  13       18.76       18.40      1.42 o 
   2   2  13       12.36       13.43      0.88 o 
   3   2  13       20.03       19.93      1.30 o 
   4   2  13        0.05       -0.09      0.63 o 
   1   1  14       19.29       17.09      1.45 o 
   2   1  14        6.71        4.51      0.80 o 
   3   1  14        7.88        6.70      0.79 o 
   4   1  14       21.08       22.70      1.37 o 
   5   1  14       20.51       20.71      0.90 o 
                                                 
